# Supplementary material for: Computational modeling of decision-making in substance abusers: testing Bechara’s hypotheses
Source: Front Psychol. 2024 May 31;15:1281082. doi: 10.3389/fpsyg.2024.1281082 (PMC11178135; doi:10.3389/fpsyg.2024.1281082)
Supplement: Supplementary file 2 [file Data_Sheet_1.CSV]

Group	Q	Block	Participants	ABM
Healthy Control	1	1	0.35	0.49
Healthy Control	1	2	0.78	0.64
Healthy Control	1	3	0.75	0.77
Healthy Control	1	4	0.65	0.77
Healthy Control	1	5	0.84	0.84
Healthy Control	2	1	0.361111111	0.561111111
Healthy Control	2	2	0.616666667	0.594444444
Healthy Control	2	3	0.516666667	0.527777778
Healthy Control	2	4	0.538888889	0.416666667
Healthy Control	2	5	0.572222222	0.572222222
Healthy Control	3	1	0.425	0.433333333
Healthy Control	3	2	0.483333333	0.333333333
Healthy Control	3	3	0.275	0.316666667
Healthy Control	3	4	0.408333333	0.291666667
Healthy Control	3	5	0.216666667	0.216666667
Substance Abusers	1	1	0.26	0.59
Substance Abusers	1	2	0.59	0.72
Substance Abusers	1	3	0.74	0.83
Substance Abusers	1	4	0.71	0.79
Substance Abusers	1	5	0.72	0.72
Substance Abusers	2	1	0.38	0.455
Substance Abusers	2	2	0.48	0.45
Substance Abusers	2	3	0.53	0.44
Substance Abusers	2	4	0.605	0.415
Substance Abusers	2	5	0.435	0.435
Substance Abusers	3	1	0.44	0.39
Substance Abusers	3	2	0.4	0.43
Substance Abusers	3	3	0.27	0.42
Substance Abusers	3	4	0.29	0.31
Substance Abusers	3	5	0.34	0.34
