# Supplementary material for: Computational modeling of decision-making in substance abusers: testing Bechara’s hypotheses
Source: Front Psychol. 2024 May 31;15:1281082. doi: 10.3389/fpsyg.2024.1281082 (PMC11178135; doi:10.3389/fpsyg.2024.1281082)
Supplement: Supplementary file 3 [file Data_Sheet_2.CSV]

gain sensitivity	loss sensitivity	memory factor	relative preference for the advantageous choices
0.1	0.1	0.1	0.4862
0.1	0.2	0.1	0.4634
0.1	0.3	0.1	0.4638
0.1	0.4	0.1	0.467
0.1	0.5	0.1	0.4636
0.1	0.6	0.1	0.4672
0.1	0.7	0.1	0.4692
0.1	0.8	0.1	0.4662
0.1	0.9	0.1	0.4662
0.1	1	0.1	0.466
0.2	0.1	0.1	0.5012
0.2	0.2	0.1	0.4714
0.2	0.3	0.1	0.4488
0.2	0.4	0.1	0.4474
0.2	0.5	0.1	0.4502
0.2	0.6	0.1	0.447
0.2	0.7	0.1	0.4468
0.2	0.8	0.1	0.446
0.2	0.9	0.1	0.4564
0.2	1	0.1	0.449
0.3	0.1	0.1	0.453
0.3	0.2	0.1	0.4956
0.3	0.3	0.1	0.464
0.3	0.4	0.1	0.4388
0.3	0.5	0.1	0.4314
0.3	0.6	0.1	0.4454
0.3	0.7	0.1	0.4414
0.3	0.8	0.1	0.4386
0.3	0.9	0.1	0.4348
0.3	1	0.1	0.4378
0.4	0.1	0.1	0.4266
0.4	0.2	0.1	0.5066
0.4	0.3	0.1	0.483
0.4	0.4	0.1	0.458
0.4	0.5	0.1	0.4402
0.4	0.6	0.1	0.4386
0.4	0.7	0.1	0.4314
0.4	0.8	0.1	0.436
0.4	0.9	0.1	0.4262
0.4	1	0.1	0.4364
0.5	0.1	0.1	0.4092
0.5	0.2	0.1	0.4942
0.5	0.3	0.1	0.505
0.5	0.4	0.1	0.4732
0.5	0.5	0.1	0.4532
0.5	0.6	0.1	0.454
0.5	0.7	0.1	0.4142
0.5	0.8	0.1	0.431
0.5	0.9	0.1	0.4346
0.5	1	0.1	0.4364
0.6	0.1	0.1	0.3928
0.6	0.2	0.1	0.4418
0.6	0.3	0.1	0.5136
0.6	0.4	0.1	0.4984
0.6	0.5	0.1	0.4788
0.6	0.6	0.1	0.4316
0.6	0.7	0.1	0.408
0.6	0.8	0.1	0.4186
0.6	0.9	0.1	0.422
0.6	1	0.1	0.4132
0.7	0.1	0.1	0.3762
0.7	0.2	0.1	0.412
0.7	0.3	0.1	0.5062
0.7	0.4	0.1	0.4888
0.7	0.5	0.1	0.5004
0.7	0.6	0.1	0.4686
0.7	0.7	0.1	0.4282
0.7	0.8	0.1	0.4084
0.7	0.9	0.1	0.3988
0.7	1	0.1	0.3968
0.8	0.1	0.1	0.3338
0.8	0.2	0.1	0.4156
0.8	0.3	0.1	0.4884
0.8	0.4	0.1	0.494
0.8	0.5	0.1	0.4894
0.8	0.6	0.1	0.4672
0.8	0.7	0.1	0.4364
0.8	0.8	0.1	0.418
0.8	0.9	0.1	0.3854
0.8	1	0.1	0.4134
0.9	0.1	0.1	0.3664
0.9	0.2	0.1	0.3718
0.9	0.3	0.1	0.4388
0.9	0.4	0.1	0.5052
0.9	0.5	0.1	0.4854
0.9	0.6	0.1	0.4784
0.9	0.7	0.1	0.4506
0.9	0.8	0.1	0.415
0.9	0.9	0.1	0.3936
0.9	1	0.1	0.4046
1	0.1	0.1	0.2924
1	0.2	0.1	0.3582
1	0.3	0.1	0.411
1	0.4	0.1	0.4836
1	0.5	0.1	0.4932
1	0.6	0.1	0.4706
1	0.7	0.1	0.4688
1	0.8	0.1	0.4366
1	0.9	0.1	0.4092
1	1	0.1	0.3996
0.1	0.1	0.2	0.512
0.1	0.2	0.2	0.4866
0.1	0.3	0.2	0.4856
0.1	0.4	0.2	0.4596
0.1	0.5	0.2	0.4602
0.1	0.6	0.2	0.4694
0.1	0.7	0.2	0.4668
0.1	0.8	0.2	0.4726
0.1	0.9	0.2	0.4654
0.1	1	0.2	0.471
0.2	0.1	0.2	0.5034
0.2	0.2	0.2	0.4954
0.2	0.3	0.2	0.4724
0.2	0.4	0.2	0.46
0.2	0.5	0.2	0.4684
0.2	0.6	0.2	0.4536
0.2	0.7	0.2	0.4528
0.2	0.8	0.2	0.457
0.2	0.9	0.2	0.4608
0.2	1	0.2	0.4532
0.3	0.1	0.2	0.4476
0.3	0.2	0.2	0.5104
0.3	0.3	0.2	0.4868
0.3	0.4	0.2	0.4604
0.3	0.5	0.2	0.4464
0.3	0.6	0.2	0.4458
0.3	0.7	0.2	0.4484
0.3	0.8	0.2	0.4574
0.3	0.9	0.2	0.4428
0.3	1	0.2	0.4468
0.4	0.1	0.2	0.4184
0.4	0.2	0.2	0.5254
0.4	0.3	0.2	0.4982
0.4	0.4	0.2	0.474
0.4	0.5	0.2	0.4486
0.4	0.6	0.2	0.4292
0.4	0.7	0.2	0.4236
0.4	0.8	0.2	0.4392
0.4	0.9	0.2	0.449
0.4	1	0.2	0.4274
0.5	0.1	0.2	0.4136
0.5	0.2	0.2	0.4938
0.5	0.3	0.2	0.5142
0.5	0.4	0.2	0.5054
0.5	0.5	0.2	0.4816
0.5	0.6	0.2	0.4476
0.5	0.7	0.2	0.4454
0.5	0.8	0.2	0.438
0.5	0.9	0.2	0.413
0.5	1	0.2	0.4154
0.6	0.1	0.2	0.392
0.6	0.2	0.2	0.4236
0.6	0.3	0.2	0.5376
0.6	0.4	0.2	0.5058
0.6	0.5	0.2	0.4768
0.6	0.6	0.2	0.4694
0.6	0.7	0.2	0.4252
0.6	0.8	0.2	0.4254
0.6	0.9	0.2	0.4376
0.6	1	0.2	0.4112
0.7	0.1	0.2	0.379
0.7	0.2	0.2	0.4236
0.7	0.3	0.2	0.521
0.7	0.4	0.2	0.508
0.7	0.5	0.2	0.4892
0.7	0.6	0.2	0.4852
0.7	0.7	0.2	0.4704
0.7	0.8	0.2	0.4164
0.7	0.9	0.2	0.4344
0.7	1	0.2	0.4038
0.8	0.1	0.2	0.3636
0.8	0.2	0.2	0.3828
0.8	0.3	0.2	0.4862
0.8	0.4	0.2	0.5224
0.8	0.5	0.2	0.5062
0.8	0.6	0.2	0.4736
0.8	0.7	0.2	0.456
0.8	0.8	0.2	0.4056
0.8	0.9	0.2	0.4346
0.8	1	0.2	0.411
0.9	0.1	0.2	0.3492
0.9	0.2	0.2	0.3896
0.9	0.3	0.2	0.4416
0.9	0.4	0.2	0.5346
0.9	0.5	0.2	0.4976
0.9	0.6	0.2	0.474
0.9	0.7	0.2	0.4794
0.9	0.8	0.2	0.4532
0.9	0.9	0.2	0.4238
0.9	1	0.2	0.4004
1	0.1	0.2	0.3062
1	0.2	0.2	0.338
1	0.3	0.2	0.4468
1	0.4	0.2	0.517
1	0.5	0.2	0.557
1	0.6	0.2	0.5036
1	0.7	0.2	0.4792
1	0.8	0.2	0.4658
1	0.9	0.2	0.4556
1	1	0.2	0.4052
0.1	0.1	0.3	0.5288
0.1	0.2	0.3	0.5244
0.1	0.3	0.3	0.4996
0.1	0.4	0.3	0.4962
0.1	0.5	0.3	0.4856
0.1	0.6	0.3	0.4828
0.1	0.7	0.3	0.4784
0.1	0.8	0.3	0.472
0.1	0.9	0.3	0.4792
0.1	1	0.3	0.4748
0.2	0.1	0.3	0.5082
0.2	0.2	0.3	0.523
0.2	0.3	0.3	0.4982
0.2	0.4	0.3	0.4794
0.2	0.5	0.3	0.4722
0.2	0.6	0.3	0.471
0.2	0.7	0.3	0.4602
0.2	0.8	0.3	0.4516
0.2	0.9	0.3	0.4614
0.2	1	0.3	0.4562
0.3	0.1	0.3	0.4502
0.3	0.2	0.3	0.5282
0.3	0.3	0.3	0.512
0.3	0.4	0.3	0.502
0.3	0.5	0.3	0.4636
0.3	0.6	0.3	0.4462
0.3	0.7	0.3	0.44
0.3	0.8	0.3	0.4602
0.3	0.9	0.3	0.4606
0.3	1	0.3	0.447
0.4	0.1	0.3	0.4314
0.4	0.2	0.3	0.521
0.4	0.3	0.3	0.5132
0.4	0.4	0.3	0.499
0.4	0.5	0.3	0.4698
0.4	0.6	0.3	0.4382
0.4	0.7	0.3	0.451
0.4	0.8	0.3	0.4414
0.4	0.9	0.3	0.4528
0.4	1	0.3	0.4404
0.5	0.1	0.3	0.4346
0.5	0.2	0.3	0.4772
0.5	0.3	0.3	0.5248
0.5	0.4	0.3	0.5162
0.5	0.5	0.3	0.487
0.5	0.6	0.3	0.4696
0.5	0.7	0.3	0.4466
0.5	0.8	0.3	0.4408
0.5	0.9	0.3	0.4128
0.5	1	0.3	0.4182
0.6	0.1	0.3	0.4032
0.6	0.2	0.3	0.4526
0.6	0.3	0.3	0.5424
0.6	0.4	0.3	0.5128
0.6	0.5	0.3	0.5056
0.6	0.6	0.3	0.4654
0.6	0.7	0.3	0.4526
0.6	0.8	0.3	0.4428
0.6	0.9	0.3	0.4348
0.6	1	0.3	0.422
0.7	0.1	0.3	0.3556
0.7	0.2	0.3	0.4046
0.7	0.3	0.3	0.5152
0.7	0.4	0.3	0.5224
0.7	0.5	0.3	0.4978
0.7	0.6	0.3	0.487
0.7	0.7	0.3	0.4768
0.7	0.8	0.3	0.4458
0.7	0.9	0.3	0.4386
0.7	1	0.3	0.4188
0.8	0.1	0.3	0.355
0.8	0.2	0.3	0.4214
0.8	0.3	0.3	0.486
0.8	0.4	0.3	0.5222
0.8	0.5	0.3	0.5186
0.8	0.6	0.3	0.4954
0.8	0.7	0.3	0.454
0.8	0.8	0.3	0.4608
0.8	0.9	0.3	0.443
0.8	1	0.3	0.4284
0.9	0.1	0.3	0.3392
0.9	0.2	0.3	0.3862
0.9	0.3	0.3	0.4306
0.9	0.4	0.3	0.5316
0.9	0.5	0.3	0.53
0.9	0.6	0.3	0.5088
0.9	0.7	0.3	0.4814
0.9	0.8	0.3	0.4836
0.9	0.9	0.3	0.4496
0.9	1	0.3	0.425
1	0.1	0.3	0.2926
1	0.2	0.3	0.3502
1	0.3	0.3	0.4148
1	0.4	0.3	0.5002
1	0.5	0.3	0.5442
1	0.6	0.3	0.482
1	0.7	0.3	0.4942
1	0.8	0.3	0.4864
1	0.9	0.3	0.4442
1	1	0.3	0.436
0.1	0.1	0.4	0.5434
0.1	0.2	0.4	0.54
0.1	0.3	0.4	0.5272
0.1	0.4	0.4	0.503
0.1	0.5	0.4	0.494
0.1	0.6	0.4	0.4904
0.1	0.7	0.4	0.4872
0.1	0.8	0.4	0.4832
0.1	0.9	0.4	0.4794
0.1	1	0.4	0.4678
0.2	0.1	0.4	0.4946
0.2	0.2	0.4	0.5464
0.2	0.3	0.4	0.5248
0.2	0.4	0.4	0.4942
0.2	0.5	0.4	0.4828
0.2	0.6	0.4	0.4826
0.2	0.7	0.4	0.479
0.2	0.8	0.4	0.476
0.2	0.9	0.4	0.4744
0.2	1	0.4	0.4704
0.3	0.1	0.4	0.4766
0.3	0.2	0.4	0.5444
0.3	0.3	0.4	0.5294
0.3	0.4	0.4	0.522
0.3	0.5	0.4	0.496
0.3	0.6	0.4	0.4772
0.3	0.7	0.4	0.467
0.3	0.8	0.4	0.4626
0.3	0.9	0.4	0.4568
0.3	1	0.4	0.4526
0.4	0.1	0.4	0.451
0.4	0.2	0.4	0.5202
0.4	0.3	0.4	0.535
0.4	0.4	0.4	0.5226
0.4	0.5	0.4	0.4988
0.4	0.6	0.4	0.491
0.4	0.7	0.4	0.4838
0.4	0.8	0.4	0.4716
0.4	0.9	0.4	0.4634
0.4	1	0.4	0.4462
0.5	0.1	0.4	0.43
0.5	0.2	0.4	0.4622
0.5	0.3	0.4	0.5406
0.5	0.4	0.4	0.5172
0.5	0.5	0.4	0.515
0.5	0.6	0.4	0.4884
0.5	0.7	0.4	0.4716
0.5	0.8	0.4	0.4416
0.5	0.9	0.4	0.4442
0.5	1	0.4	0.4476
0.6	0.1	0.4	0.4068
0.6	0.2	0.4	0.456
0.6	0.3	0.4	0.5302
0.6	0.4	0.4	0.533
0.6	0.5	0.4	0.5136
0.6	0.6	0.4	0.5052
0.6	0.7	0.4	0.486
0.6	0.8	0.4	0.4804
0.6	0.9	0.4	0.4542
0.6	1	0.4	0.4528
0.7	0.1	0.4	0.3866
0.7	0.2	0.4	0.4334
0.7	0.3	0.4	0.4986
0.7	0.4	0.4	0.5414
0.7	0.5	0.4	0.526
0.7	0.6	0.4	0.5116
0.7	0.7	0.4	0.4962
0.7	0.8	0.4	0.4702
0.7	0.9	0.4	0.4644
0.7	1	0.4	0.4394
0.8	0.1	0.4	0.3414
0.8	0.2	0.4	0.3786
0.8	0.3	0.4	0.4486
0.8	0.4	0.4	0.5348
0.8	0.5	0.4	0.5542
0.8	0.6	0.4	0.5228
0.8	0.7	0.4	0.4956
0.8	0.8	0.4	0.4784
0.8	0.9	0.4	0.4584
0.8	1	0.4	0.4568
0.9	0.1	0.4	0.321
0.9	0.2	0.4	0.4202
0.9	0.3	0.4	0.46
0.9	0.4	0.4	0.5404
0.9	0.5	0.4	0.5422
0.9	0.6	0.4	0.5318
0.9	0.7	0.4	0.4996
0.9	0.8	0.4	0.5162
0.9	0.9	0.4	0.4936
0.9	1	0.4	0.4704
1	0.1	0.4	0.2608
1	0.2	0.4	0.3532
1	0.3	0.4	0.3992
1	0.4	0.4	0.5008
1	0.5	0.4	0.548
1	0.6	0.4	0.5036
1	0.7	0.4	0.5444
1	0.8	0.4	0.463
1	0.9	0.4	0.5136
1	1	0.4	0.4888
0.1	0.1	0.5	0.5576
0.1	0.2	0.5	0.5712
0.1	0.3	0.5	0.5466
0.1	0.4	0.5	0.5432
0.1	0.5	0.5	0.537
0.1	0.6	0.5	0.5124
0.1	0.7	0.5	0.5012
0.1	0.8	0.5	0.5046
0.1	0.9	0.5	0.4876
0.1	1	0.5	0.4842
0.2	0.1	0.5	0.511
0.2	0.2	0.5	0.5548
0.2	0.3	0.5	0.5522
0.2	0.4	0.5	0.537
0.2	0.5	0.5	0.5188
0.2	0.6	0.5	0.5042
0.2	0.7	0.5	0.489
0.2	0.8	0.5	0.4822
0.2	0.9	0.5	0.4864
0.2	1	0.5	0.472
0.3	0.1	0.5	0.4852
0.3	0.2	0.5	0.557
0.3	0.3	0.5	0.5524
0.3	0.4	0.5	0.5446
0.3	0.5	0.5	0.5196
0.3	0.6	0.5	0.5144
0.3	0.7	0.5	0.4982
0.3	0.8	0.5	0.4994
0.3	0.9	0.5	0.4706
0.3	1	0.5	0.4712
0.4	0.1	0.5	0.4528
0.4	0.2	0.5	0.5132
0.4	0.3	0.5	0.5352
0.4	0.4	0.5	0.5646
0.4	0.5	0.5	0.5214
0.4	0.6	0.5	0.5192
0.4	0.7	0.5	0.497
0.4	0.8	0.5	0.4872
0.4	0.9	0.5	0.4766
0.4	1	0.5	0.4738
0.5	0.1	0.5	0.4284
0.5	0.2	0.5	0.5022
0.5	0.3	0.5	0.5538
0.5	0.4	0.5	0.5536
0.5	0.5	0.5	0.5432
0.5	0.6	0.5	0.5216
0.5	0.7	0.5	0.5126
0.5	0.8	0.5	0.4954
0.5	0.9	0.5	0.4814
0.5	1	0.5	0.4752
0.6	0.1	0.5	0.436
0.6	0.2	0.5	0.4348
0.6	0.3	0.5	0.553
0.6	0.4	0.5	0.562
0.6	0.5	0.5	0.5426
0.6	0.6	0.5	0.5108
0.6	0.7	0.5	0.5264
0.6	0.8	0.5	0.4964
0.6	0.9	0.5	0.487
0.6	1	0.5	0.4808
0.7	0.1	0.5	0.4222
0.7	0.2	0.5	0.432
0.7	0.3	0.5	0.5044
0.7	0.4	0.5	0.5564
0.7	0.5	0.5	0.552
0.7	0.6	0.5	0.5398
0.7	0.7	0.5	0.534
0.7	0.8	0.5	0.491
0.7	0.9	0.5	0.5082
0.7	1	0.5	0.502
0.8	0.1	0.5	0.3636
0.8	0.2	0.5	0.4178
0.8	0.3	0.5	0.4576
0.8	0.4	0.5	0.5394
0.8	0.5	0.5	0.5474
0.8	0.6	0.5	0.5352
0.8	0.7	0.5	0.5394
0.8	0.8	0.5	0.5382
0.8	0.9	0.5	0.5052
0.8	1	0.5	0.5018
0.9	0.1	0.5	0.2748
0.9	0.2	0.5	0.4096
0.9	0.3	0.5	0.4772
0.9	0.4	0.5	0.5262
0.9	0.5	0.5	0.5572
0.9	0.6	0.5	0.5438
0.9	0.7	0.5	0.5292
0.9	0.8	0.5	0.535
0.9	0.9	0.5	0.5054
0.9	1	0.5	0.4838
1	0.1	0.5	0.2374
1	0.2	0.5	0.3898
1	0.3	0.5	0.4498
1	0.4	0.5	0.4892
1	0.5	0.5	0.5362
1	0.6	0.5	0.5464
1	0.7	0.5	0.5222
1	0.8	0.5	0.541
1	0.9	0.5	0.5252
1	1	0.5	0.5042
0.1	0.1	0.6	0.565
0.1	0.2	0.6	0.5906
0.1	0.3	0.6	0.5816
0.1	0.4	0.6	0.5706
0.1	0.5	0.6	0.5492
0.1	0.6	0.6	0.5366
0.1	0.7	0.6	0.5228
0.1	0.8	0.6	0.534
0.1	0.9	0.6	0.513
0.1	1	0.6	0.5072
0.2	0.1	0.6	0.5212
0.2	0.2	0.6	0.5768
0.2	0.3	0.6	0.563
0.2	0.4	0.6	0.5722
0.2	0.5	0.6	0.5574
0.2	0.6	0.6	0.5386
0.2	0.7	0.6	0.5404
0.2	0.8	0.6	0.5116
0.2	0.9	0.6	0.5004
0.2	1	0.6	0.5114
0.3	0.1	0.6	0.5022
0.3	0.2	0.6	0.5502
0.3	0.3	0.6	0.573
0.3	0.4	0.6	0.5766
0.3	0.5	0.6	0.5664
0.3	0.6	0.6	0.5418
0.3	0.7	0.6	0.5236
0.3	0.8	0.6	0.5268
0.3	0.9	0.6	0.5056
0.3	1	0.6	0.4878
0.4	0.1	0.6	0.4784
0.4	0.2	0.6	0.531
0.4	0.3	0.6	0.5714
0.4	0.4	0.6	0.566
0.4	0.5	0.6	0.548
0.4	0.6	0.6	0.546
0.4	0.7	0.6	0.5294
0.4	0.8	0.6	0.5206
0.4	0.9	0.6	0.5046
0.4	1	0.6	0.4738
0.5	0.1	0.6	0.4458
0.5	0.2	0.6	0.5168
0.5	0.3	0.6	0.5476
0.5	0.4	0.6	0.5716
0.5	0.5	0.6	0.573
0.5	0.6	0.6	0.5612
0.5	0.7	0.6	0.5324
0.5	0.8	0.6	0.522
0.5	0.9	0.6	0.4966
0.5	1	0.6	0.5236
0.6	0.1	0.6	0.4554
0.6	0.2	0.6	0.4594
0.6	0.3	0.6	0.5328
0.6	0.4	0.6	0.5708
0.6	0.5	0.6	0.5574
0.6	0.6	0.6	0.569
0.6	0.7	0.6	0.5276
0.6	0.8	0.6	0.5358
0.6	0.9	0.6	0.5122
0.6	1	0.6	0.5058
0.7	0.1	0.6	0.3794
0.7	0.2	0.6	0.4686
0.7	0.3	0.6	0.5014
0.7	0.4	0.6	0.561
0.7	0.5	0.6	0.5858
0.7	0.6	0.6	0.5688
0.7	0.7	0.6	0.5478
0.7	0.8	0.6	0.5294
0.7	0.9	0.6	0.543
0.7	1	0.6	0.5064
0.8	0.1	0.6	0.3396
0.8	0.2	0.6	0.4502
0.8	0.3	0.6	0.5004
0.8	0.4	0.6	0.557
0.8	0.5	0.6	0.5728
0.8	0.6	0.6	0.5676
0.8	0.7	0.6	0.569
0.8	0.8	0.6	0.5444
0.8	0.9	0.6	0.551
0.8	1	0.6	0.5228
0.9	0.1	0.6	0.2856
0.9	0.2	0.6	0.405
0.9	0.3	0.6	0.4628
0.9	0.4	0.6	0.5538
0.9	0.5	0.6	0.566
0.9	0.6	0.6	0.5954
0.9	0.7	0.6	0.5624
0.9	0.8	0.6	0.5362
0.9	0.9	0.6	0.5408
0.9	1	0.6	0.5262
1	0.1	0.6	0.283
1	0.2	0.6	0.3716
1	0.3	0.6	0.4554
1	0.4	0.6	0.5398
1	0.5	0.6	0.5142
1	0.6	0.6	0.5336
1	0.7	0.6	0.5416
1	0.8	0.6	0.5578
1	0.9	0.6	0.5376
1	1	0.6	0.5516
0.1	0.1	0.7	0.568
0.1	0.2	0.7	0.6268
0.1	0.3	0.7	0.6272
0.1	0.4	0.7	0.6216
0.1	0.5	0.7	0.5928
0.1	0.6	0.7	0.5868
0.1	0.7	0.7	0.5772
0.1	0.8	0.7	0.5666
0.1	0.9	0.7	0.5498
0.1	1	0.7	0.5494
0.2	0.1	0.7	0.531
0.2	0.2	0.7	0.6008
0.2	0.3	0.7	0.6118
0.2	0.4	0.7	0.6122
0.2	0.5	0.7	0.5962
0.2	0.6	0.7	0.5806
0.2	0.7	0.7	0.5768
0.2	0.8	0.7	0.551
0.2	0.9	0.7	0.5724
0.2	1	0.7	0.5446
0.3	0.1	0.7	0.5046
0.3	0.2	0.7	0.5678
0.3	0.3	0.7	0.5968
0.3	0.4	0.7	0.6046
0.3	0.5	0.7	0.6066
0.3	0.6	0.7	0.5724
0.3	0.7	0.7	0.5878
0.3	0.8	0.7	0.5468
0.3	0.9	0.7	0.5336
0.3	1	0.7	0.5414
0.4	0.1	0.7	0.481
0.4	0.2	0.7	0.556
0.4	0.3	0.7	0.5818
0.4	0.4	0.7	0.6266
0.4	0.5	0.7	0.589
0.4	0.6	0.7	0.5902
0.4	0.7	0.7	0.5594
0.4	0.8	0.7	0.5632
0.4	0.9	0.7	0.546
0.4	1	0.7	0.5474
0.5	0.1	0.7	0.4312
0.5	0.2	0.7	0.514
0.5	0.3	0.7	0.5896
0.5	0.4	0.7	0.598
0.5	0.5	0.7	0.611
0.5	0.6	0.7	0.5934
0.5	0.7	0.7	0.5748
0.5	0.8	0.7	0.549
0.5	0.9	0.7	0.5484
0.5	1	0.7	0.563
0.6	0.1	0.7	0.413
0.6	0.2	0.7	0.51
0.6	0.3	0.7	0.5756
0.6	0.4	0.7	0.609
0.6	0.5	0.7	0.5986
0.6	0.6	0.7	0.5868
0.6	0.7	0.7	0.5912
0.6	0.8	0.7	0.5552
0.6	0.9	0.7	0.5506
0.6	1	0.7	0.5384
0.7	0.1	0.7	0.3598
0.7	0.2	0.7	0.4912
0.7	0.3	0.7	0.5378
0.7	0.4	0.7	0.5854
0.7	0.5	0.7	0.5834
0.7	0.6	0.7	0.5848
0.7	0.7	0.7	0.602
0.7	0.8	0.7	0.5634
0.7	0.9	0.7	0.562
0.7	1	0.7	0.5718
0.8	0.1	0.7	0.3034
0.8	0.2	0.7	0.428
0.8	0.3	0.7	0.52
0.8	0.4	0.7	0.5542
0.8	0.5	0.7	0.5968
0.8	0.6	0.7	0.5992
0.8	0.7	0.7	0.5776
0.8	0.8	0.7	0.5944
0.8	0.9	0.7	0.5832
0.8	1	0.7	0.5606
0.9	0.1	0.7	0.2446
0.9	0.2	0.7	0.4062
0.9	0.3	0.7	0.4706
0.9	0.4	0.7	0.5576
0.9	0.5	0.7	0.6028
0.9	0.6	0.7	0.6146
0.9	0.7	0.7	0.5896
0.9	0.8	0.7	0.5906
0.9	0.9	0.7	0.5644
0.9	1	0.7	0.5748
1	0.1	0.7	0.2192
1	0.2	0.7	0.3962
1	0.3	0.7	0.4396
1	0.4	0.7	0.5216
1	0.5	0.7	0.5756
1	0.6	0.7	0.58
1	0.7	0.7	0.5924
1	0.8	0.7	0.5818
1	0.9	0.7	0.5872
1	1	0.7	0.5866
0.1	0.1	0.8	0.5728
0.1	0.2	0.8	0.64
0.1	0.3	0.8	0.6466
0.1	0.4	0.8	0.6878
0.1	0.5	0.8	0.6552
0.1	0.6	0.8	0.6588
0.1	0.7	0.8	0.622
0.1	0.8	0.8	0.6122
0.1	0.9	0.8	0.6328
0.1	1	0.8	0.6102
0.2	0.1	0.8	0.5376
0.2	0.2	0.8	0.61
0.2	0.3	0.8	0.6496
0.2	0.4	0.8	0.6638
0.2	0.5	0.8	0.6458
0.2	0.6	0.8	0.6434
0.2	0.7	0.8	0.6388
0.2	0.8	0.8	0.623
0.2	0.9	0.8	0.6086
0.2	1	0.8	0.6036
0.3	0.1	0.8	0.502
0.3	0.2	0.8	0.5904
0.3	0.3	0.8	0.6456
0.3	0.4	0.8	0.649
0.3	0.5	0.8	0.659
0.3	0.6	0.8	0.6696
0.3	0.7	0.8	0.6434
0.3	0.8	0.8	0.6292
0.3	0.9	0.8	0.59
0.3	1	0.8	0.6088
0.4	0.1	0.8	0.4684
0.4	0.2	0.8	0.5674
0.4	0.3	0.8	0.6162
0.4	0.4	0.8	0.6398
0.4	0.5	0.8	0.6502
0.4	0.6	0.8	0.636
0.4	0.7	0.8	0.6386
0.4	0.8	0.8	0.6288
0.4	0.9	0.8	0.6088
0.4	1	0.8	0.5974
0.5	0.1	0.8	0.417
0.5	0.2	0.8	0.5356
0.5	0.3	0.8	0.587
0.5	0.4	0.8	0.6204
0.5	0.5	0.8	0.6324
0.5	0.6	0.8	0.6298
0.5	0.7	0.8	0.655
0.5	0.8	0.8	0.6324
0.5	0.9	0.8	0.607
0.5	1	0.8	0.6006
0.6	0.1	0.8	0.3524
0.6	0.2	0.8	0.5006
0.6	0.3	0.8	0.5778
0.6	0.4	0.8	0.6268
0.6	0.5	0.8	0.6546
0.6	0.6	0.8	0.652
0.6	0.7	0.8	0.6488
0.6	0.8	0.8	0.632
0.6	0.9	0.8	0.635
0.6	1	0.8	0.639
0.7	0.1	0.8	0.347
0.7	0.2	0.8	0.481
0.7	0.3	0.8	0.572
0.7	0.4	0.8	0.592
0.7	0.5	0.8	0.632
0.7	0.6	0.8	0.6318
0.7	0.7	0.8	0.6318
0.7	0.8	0.8	0.6154
0.7	0.9	0.8	0.6222
0.7	1	0.8	0.6062
0.8	0.1	0.8	0.272
0.8	0.2	0.8	0.438
0.8	0.3	0.8	0.5382
0.8	0.4	0.8	0.5934
0.8	0.5	0.8	0.6216
0.8	0.6	0.8	0.6198
0.8	0.7	0.8	0.6206
0.8	0.8	0.8	0.639
0.8	0.9	0.8	0.6312
0.8	1	0.8	0.6208
0.9	0.1	0.8	0.2982
0.9	0.2	0.8	0.4224
0.9	0.3	0.8	0.5066
0.9	0.4	0.8	0.541
0.9	0.5	0.8	0.621
0.9	0.6	0.8	0.6036
0.9	0.7	0.8	0.6402
0.9	0.8	0.8	0.6146
0.9	0.9	0.8	0.593
0.9	1	0.8	0.6234
1	0.1	0.8	0.2516
1	0.2	0.8	0.3784
1	0.3	0.8	0.4576
1	0.4	0.8	0.5002
1	0.5	0.8	0.5618
1	0.6	0.8	0.6568
1	0.7	0.8	0.6622
1	0.8	0.8	0.6558
1	0.9	0.8	0.6606
1	1	0.8	0.614
0.1	0.1	0.9	0.5444
0.1	0.2	0.9	0.61
0.1	0.3	0.9	0.683
0.1	0.4	0.9	0.7188
0.1	0.5	0.9	0.739
0.1	0.6	0.9	0.7298
0.1	0.7	0.9	0.6976
0.1	0.8	0.9	0.7208
0.1	0.9	0.9	0.7338
0.1	1	0.9	0.7334
0.2	0.1	0.9	0.502
0.2	0.2	0.9	0.6012
0.2	0.3	0.9	0.6618
0.2	0.4	0.9	0.7008
0.2	0.5	0.9	0.6786
0.2	0.6	0.9	0.718
0.2	0.7	0.9	0.7152
0.2	0.8	0.9	0.7272
0.2	0.9	0.9	0.7204
0.2	1	0.9	0.7022
0.3	0.1	0.9	0.4736
0.3	0.2	0.9	0.5584
0.3	0.3	0.9	0.6332
0.3	0.4	0.9	0.6824
0.3	0.5	0.9	0.7014
0.3	0.6	0.9	0.716
0.3	0.7	0.9	0.7184
0.3	0.8	0.9	0.7118
0.3	0.9	0.9	0.7052
0.3	1	0.9	0.7162
0.4	0.1	0.9	0.4436
0.4	0.2	0.9	0.5282
0.4	0.3	0.9	0.6376
0.4	0.4	0.9	0.6704
0.4	0.5	0.9	0.6938
0.4	0.6	0.9	0.6966
0.4	0.7	0.9	0.7036
0.4	0.8	0.9	0.6852
0.4	0.9	0.9	0.7256
0.4	1	0.9	0.7124
0.5	0.1	0.9	0.431
0.5	0.2	0.9	0.501
0.5	0.3	0.9	0.5812
0.5	0.4	0.9	0.6436
0.5	0.5	0.9	0.6748
0.5	0.6	0.9	0.7052
0.5	0.7	0.9	0.7002
0.5	0.8	0.9	0.6932
0.5	0.9	0.9	0.7008
0.5	1	0.9	0.7132
0.6	0.1	0.9	0.3664
0.6	0.2	0.9	0.4936
0.6	0.3	0.9	0.5466
0.6	0.4	0.9	0.6174
0.6	0.5	0.9	0.6708
0.6	0.6	0.9	0.6832
0.6	0.7	0.9	0.7146
0.6	0.8	0.9	0.7114
0.6	0.9	0.9	0.7112
0.6	1	0.9	0.6798
0.7	0.1	0.9	0.361
0.7	0.2	0.9	0.4568
0.7	0.3	0.9	0.523
0.7	0.4	0.9	0.6166
0.7	0.5	0.9	0.653
0.7	0.6	0.9	0.6824
0.7	0.7	0.9	0.6812
0.7	0.8	0.9	0.7134
0.7	0.9	0.9	0.7064
0.7	1	0.9	0.6962
0.8	0.1	0.9	0.3374
0.8	0.2	0.9	0.407
0.8	0.3	0.9	0.5122
0.8	0.4	0.9	0.5502
0.8	0.5	0.9	0.6112
0.8	0.6	0.9	0.659
0.8	0.7	0.9	0.663
0.8	0.8	0.9	0.7072
0.8	0.9	0.9	0.68
0.8	1	0.9	0.6752
0.9	0.1	0.9	0.2962
0.9	0.2	0.9	0.4102
0.9	0.3	0.9	0.477
0.9	0.4	0.9	0.555
0.9	0.5	0.9	0.626
0.9	0.6	0.9	0.6604
0.9	0.7	0.9	0.6628
0.9	0.8	0.9	0.6926
0.9	0.9	0.9	0.7202
0.9	1	0.9	0.7146
1	0.1	0.9	0.2812
1	0.2	0.9	0.3524
1	0.3	0.9	0.4512
1	0.4	0.9	0.513
1	0.5	0.9	0.5576
1	0.6	0.9	0.6126
1	0.7	0.9	0.6618
1	0.8	0.9	0.7098
1	0.9	0.9	0.6996
1	1	0.9	0.688
0.1	0.1	1	0.499
0.1	0.2	1	0.4994
0.1	0.3	1	0.5032
0.1	0.4	1	0.4906
0.1	0.5	1	0.5102
0.1	0.6	1	0.4994
0.1	0.7	1	0.4968
0.1	0.8	1	0.4998
0.1	0.9	1	0.4976
0.1	1	1	0.4878
0.2	0.1	1	0.4964
0.2	0.2	1	0.4952
0.2	0.3	1	0.5108
0.2	0.4	1	0.5034
0.2	0.5	1	0.504
0.2	0.6	1	0.5096
0.2	0.7	1	0.4998
0.2	0.8	1	0.5064
0.2	0.9	1	0.5136
0.2	1	1	0.5062
0.3	0.1	1	0.4904
0.3	0.2	1	0.5058
0.3	0.3	1	0.5076
0.3	0.4	1	0.5112
0.3	0.5	1	0.499
0.3	0.6	1	0.499
0.3	0.7	1	0.4986
0.3	0.8	1	0.5032
0.3	0.9	1	0.4916
0.3	1	1	0.4944
0.4	0.1	1	0.507
0.4	0.2	1	0.5028
0.4	0.3	1	0.507
0.4	0.4	1	0.5044
0.4	0.5	1	0.51
0.4	0.6	1	0.4942
0.4	0.7	1	0.5024
0.4	0.8	1	0.4964
0.4	0.9	1	0.4854
0.4	1	1	0.5058
0.5	0.1	1	0.5092
0.5	0.2	1	0.5024
0.5	0.3	1	0.493
0.5	0.4	1	0.498
0.5	0.5	1	0.4974
0.5	0.6	1	0.4992
0.5	0.7	1	0.4988
0.5	0.8	1	0.5072
0.5	0.9	1	0.4826
0.5	1	1	0.503
0.6	0.1	1	0.5028
0.6	0.2	1	0.5092
0.6	0.3	1	0.5068
0.6	0.4	1	0.4996
0.6	0.5	1	0.4956
0.6	0.6	1	0.502
0.6	0.7	1	0.498
0.6	0.8	1	0.4978
0.6	0.9	1	0.5082
0.6	1	1	0.5002
0.7	0.1	1	0.503
0.7	0.2	1	0.4952
0.7	0.3	1	0.4908
0.7	0.4	1	0.5038
0.7	0.5	1	0.4962
0.7	0.6	1	0.5012
0.7	0.7	1	0.4994
0.7	0.8	1	0.5018
0.7	0.9	1	0.4984
0.7	1	1	0.5034
0.8	0.1	1	0.501
0.8	0.2	1	0.5038
0.8	0.3	1	0.507
0.8	0.4	1	0.5122
0.8	0.5	1	0.5014
0.8	0.6	1	0.4982
0.8	0.7	1	0.5016
0.8	0.8	1	0.4986
0.8	0.9	1	0.4942
0.8	1	1	0.4966
0.9	0.1	1	0.5042
0.9	0.2	1	0.5024
0.9	0.3	1	0.497
0.9	0.4	1	0.4926
0.9	0.5	1	0.501
0.9	0.6	1	0.494
0.9	0.7	1	0.4928
0.9	0.8	1	0.4904
0.9	0.9	1	0.501
0.9	1	1	0.4934
1	0.1	1	0.5104
1	0.2	1	0.4996
1	0.3	1	0.5154
1	0.4	1	0.493
1	0.5	1	0.5044
1	0.6	1	0.5176
1	0.7	1	0.509
1	0.8	1	0.5112
1	0.9	1	0.5008
